# Supplementary material for: The identification of novel immunogenic antigens as potential Shigella vaccine components
Source: Genome Med. 2021 Jan 15;13:8. doi: 10.1186/s13073-020-00824-4 (PMC7809897; doi:10.1186/s13073-020-00824-4)
Supplement: Supplementary file 5 — Additional file 5: Table S3. List of Shigella proteins and antigens that were successfully tested on the Immunoassay protein microarray. [file 13073_2020_824_MOESM5_ESM.xlsx]

## Sheet: Supp_Table3
Table S3. List of Shigella proteins and antigens that were successfully tested on the Immunoassay protein microarray.
Gene name	Cellular component	Organism	Genomic location
			S. flexneri 2a 301	S. sonnei Ss0046
pic	Secreted	Flexneri, sonnei (truncated) + some E. coli	3060438..3064295
ompA	OM	Flexneri + various E. coli + at least S. dysenteriae	1006082..1007128 c	1037106..1038146 c
ipaH3.1	Secreted	All 4 Shigella species	1422064..1423779 c	1390133..1391848 c
SF1501/tcyP	Membrane	Flexneri + many E. coli	1534476..1535866 c
SF2093	Hypothetical protein with 5TM	Flexneri + E coli O antigen gene group cluster	2108765..2109364 c
rfc	Membrane	Flexneri + E coli O antigen gene group cluster	2110960..2112108 c
wfgD/rfbG	Membrane	Flexneri + E coli O antigen gene group cluster	2112127..2112996 c
rfbF	Membrane	Flexneri + E coli O antigen gene group cluster	2113026..2113916 c
wzxC/rfbE	Membrane	Flexneri + E coli O antigen gene group cluster	2113946..2115202 c
rfbB	Cell wall	Flexneri + E coli O antigen gene group cluster	2117603..2118688 c
SF2499	Hypothetical protein	Flexneri + 3 pathogenic E. coli plasmids	2557990..2559450
SF0266	Hypothetical protein with 1TM	Flexneri (+ some similar ones in S. enterica)	282855..283262
ansB	Periplasmic space	All 4 Shigella species + many E. coli	3041781..3042827 c	275100..275648 c
tolC	OM	All 4 Shigella species + many E. coli	3171251..3172732	3331624..3333105
SF3509	Hypothetical protein with 1TM	Flexneri only	3602067..3602828
SF0364	Hypothetical protein with SP	Flexneri only	374607..376337 c
SF0365	Hypothetical protein with SP	Flexneri (+ some similar ones in S. enterica)	376390..378543 c
SF4376	Hypothetical protein with beta-lactamase domain	Flexneri + 1 E. coli (+ some similar ones in S. enterica)	4548213..4548980 c
slt 1	Periplasmic space	Flexneri only	4596311..4598275	4814399..4816336
tolB	Periplasmic space	Flexneri, sonnei + many E. coli	578224..579516 c	738139..739431
symE	Secreted (into host cytoplasm)	Flexneri + 3 E. coli	618203..618490
rhsE/SF0594	Rhs-family protein	Flexneri + a few E. coli (+ some similar ones in S. enterica)	619508..622315 c
ipaH4.5/ipaH1	Secreted	All 4 Shigella species	747914..749677 c	794174..795937 c
senB	Secreted	Sonnei chromosome + S. boydii, some E. coli, K. pneumoniae KF3, C. koseri plasmids		2824139..2825314
cjrC	Membrane	Sonnei + K. pneumonae KF3, boydii & some E. coli plasmids		2821809..2824070
cjrB	Membrane	Sonnei chromosomes + K. pneumonae KF3, boydii & some E. coli plasmids		2821089..2821640
cjrA	Membrane	Sonnei chromosomes + K. pneumonae KF3, boydii & some E. coli plasmids		2819939..2820856
fliC	Secreted/OM	Sonnei + some E. coli	1998099..1999751 c	1271890..1273464
pduF	Membrane	Sonnei + various E. coli		2155699..2156508 c
SSON_0406	Sel1 domain-containing protein	Sonnei + various E. coli		432760..433224
SSON_4484	Membrane	Sonnei only		4757338..4758054
set1B	Secreted	Flexneri + some E. coli	3069556..3069741
set1A	Secreted	Flexneri + some E. coli	3069745..3070278
yaiU	OM	Sonnei + some E. coli		374335..377223
SF0248	Hypothetical protein	Flexneri + various E. coli	267479..267850 c
slyB	OM		1697978..1698445	1591571..1592038 c
nmpC	OM		2008894..2009976	2574305..2575387
yccZ	OM		1033076..1034215 c	1064307..1065446 c
flgH	OM		1123286..1123984	1176856..1177554
ycfJ	OM		1155341..1155880	1208915..1209454
lolB/hemM	OM		1259758..1260381 c	2071256..2071879
ompW/yciD	OM		1310342..1310980	2005055..2005693 c
pgpB	OM		1333614..1334378	1959442..1960206 c
osmE	OM		1523195..1523533	1493613..1493951
fhuA	OM		159262..161505	181681..183870
lpp	OM		1738999..1739235	1554313..1554550 c
yddB	OM		1763914..1766274	1713349..1715721
yaeT	OM		188872..191304	212849..215281
SF1883/SSON1762	OM		1921903..1922502 c	1866060..1866659
motB	OM		1973958..1974884 c	1301584..1302510
yehB	OM		2193959..2196439 c	2260127..2263384 c
mdtQ/yohG	OM		2250147..2251583 c	2300256..2301692 c
fadL	OM		2470262..2471608	2533141..2534487
nlpB	OM		2585889..2586923 c	2699884..2700921 c
SF2551/SSON2587	OM		2619243..2619761	2733333..2733851
yfiB	OM		2742276..2742758	2915962..2916444
smpA	OM		2752145..2752486	2925943..2926284
mltA	OM		2906515..2907612 c	3115695..3116792 c
mbhA	OM		297447..298232	301152..301937
mltC	OM		3046532..3047611	3409610..3410692 c
yqhH	OM		3154068..3154325	3314954..3315211
hofQ	OM		3488679..3489917 c	3682112..3683350 c
tsx	OM		360627..361511 c	416223..417107 c
yiaD	OM		3687645..3688271	4028796..4029455 c
iutA	OM		3826604..3828799	3773301..3775499
pldA	OM		4018004..4018873	4218955..4219824
btuB	OM		4183651..4185495	4383024..4384868
mdtP/yjcP	OM		4309590..4311056 c	4524996..4526462 c
nanC/yjhA	OM		4385715..4386431	4744370..4745095 c
ytfM	OM		4443883..4445616 c	4669390..4671123
fepA	OM		512979..515219 c	569699..571939 c
imp/ostA	OM		54073..56427 c	64091..66445 c
pal	OM		577668..578189 c	739466..739987
ybgQ	OM		604876..607335	710409..712867 c
SF0719	OM		745086..745685
ompX	OM		794512..795027	840614..841129
ycbS	OM		986284..988884
SF3803	Secreted		3912667..3913173
mviN	Membrane		1115600..1117135	1169144..1170679
phoQ	Membrane		1189500..1190960 c	1228340..1229800 c
acsA/xasA/gadC	Membrane		1771818..1773353	1720479..1722014
vacJ	OM		2474552..2475307 c	2538329..2539084 c
sigA/she	Secreted		3067738..3071856 c	3389961..3393818 c
SF3640/SF3641/SSON3803	OM		3744967..3746115/ 3746657..3749629	3988430..3993280 c
yabJ/thiQ	CW		70071..70769 c	80013..80711 c
yabK/thiP	CW		70753..72363 c	80695..82305 c
secD	CW		357145..358992	412741..414588
abc/metN	CW		212511..213542 c	237926..238957 c
sbmA	CW		258498..259718 c	379444..380664
secF	CW		359003..359974	414599..415570
gltJ	CW		663851..664591	647220..647960 c
gltK	CW		664591..665265	646546..647220 c
glnP	CW		790522..791181 c	836624..837283 c
artM	CW		847599..848267 c	897644..898312 c
artQ	CW		848267..848983 c	898312..899028 c
htrB	CW		1103420..1104340 c	1156514..1157434 c
hisQ	CW		2433343..2434029 c	2496998..2497684 c
emrK	CW		2485239..2486402 c	2595344..2596507 c
mdtH/yceL	Membrane		1111879..1113087 c	1165423..1166631 c
mdtI	Membrane		1647458..1647787 c	1641524..1641853
mdtJ	Membrane		1647774..1648139 c	1641172..1641537
mdtA	Membrane		2161005..2162057	2226053..2227294
mdtC/yegO	Membrane		2165180..2168245	2230417..2233494
emrY	Membrane/CW		2483701..2485239 c	2593806..2595344 c
acrD	Membrane		2575653..2578766	2689662..2692775
emrB	Membrane		2786514..2788052	2973840..2975378
mdtL/yidY	Membrane		3859193..3860368 c	3722402..3723577
emrD	Membrane		3897624..3898676 c	3796932..3798122
mdtO/yjcQ	Membrane		4311053..4313095 c	4526459..4528510 c
mdtN/yjcR	Membrane		4313095..4314126 c	4528510..4529541 c
potF	Periplasmic space		840540..841652	890584..891696
sitA	Periplasmic space		1407895..1408785 c	1857248..1858162
btuF/yadT	Periplasmic space		169317..170117 c	191805..192605 c
htrA	Periplasmic space		172543..173967	195804..197228
yebL/znuA	Periplasmic space		1905525..1906583 c	1357833..1358765
pbpG	Periplasmic space		2246775..2247716 c	2296871..2297812 c
tauA	Periplasmic space		271906..272802 c	369314..370276
ptrA	Periplasmic space		2916321..2919209 c	3125611..3128499 c
degS	Periplasmic space		3370053..3371120	3553893..3554960
yhdW	Periplasmic space		3401320..3402345	3592110..3593027
ampC	Periplasmic space		4482198..4483331 c	4604316..4605449 c
modA	Periplasmic space		562301..563074 c	757106..757879
ybeJ	Periplasmic space		662773..663681	648130..649038 c
ybhG/SSON_0774	Periplasmic space		771801..772799 c	817844..818842 c
glnH	Periplasmic space		791320..792066 c	837422..838168 c
lolA/lplA	Periplasmic space		888775..889389	951262..951872/4806768..4807784
artJ	Periplasmic space		846576..847307 c	896620..897351 c
artI	Periplasmic space		848990..849721 c	899035..899766 c
secM/yacA	Periplasmic space		106248..106835	117048..117560
ccmA	Periplasmic space		2319022..2319645 c	2371621..2372238 c
surA	Periplasmic space		52734..54020 c	62752..64038 c
ycbF	Periplasmic space		990987..991724	1022013..1022750
